# Supplementary material for: Comparative synthesis of tandem repeats in the control region of Epinephelus mitogenomes (Peciformes: Epinephelidae)
Source: Genet Mol Biol. 2026 May 15;49(Suppl 1):e20250240. doi: 10.1590/1678-4685-GMB-2025-0240 (PMC13227324; doi:10.1590/1678-4685-GMB-2025-0240)
Supplement: Table S2 - [file 1415-4757-GMB-49-s1-e20250240-s3.xlsx]

## Sheet: Legenda
Genetics and Molecular Biology
https://doi.org/10.1590/1678-4685-GMB-2025-0240
Supplementary Material to “Comparative synthesis of tandem repeats in the control region of Epinephelus mitogenomes (Peciformes: Epinephelidae)”

## Sheet: TRF results
Table S1 - Species of the Epinephelidae family included in the phylogenetic reconstruction. The file contains two sheets: (1) Table with all tandem repeat results identified using TRF for each species; and (2) Table listing all species included in the phylogenetic analysis with their respective voucher information.
Accession	Family	Species	TRF Summary	TRF Indices	TRF Period Size	TRF Copy Number	TRF Consensus Size	TRF Percent Matches	TRF Percent Indels	TRF Score	TRF Entropy	TRF Consensus
GQ131336.1	Epinephelidae	Anyperodon leucogrammicus	1 repeat found: 15703-15954 (252 bp) in Control Region;	15703-15954	17	14.8	17	100	0	504	1.66	>Repeat 15703-15954 TAATACATATATGTACT
KC593375.1	Epinephelidae	Cromileptes altivelis
KC845547.1	Epinephelidae	Cromileptes altivelis
NC_021614.1	Epinephelidae	Cromileptes altivelis
OP980561.1	Epinephelidae	Cromileptes altivelis
NC_087997.1	Epinephelidae	Epinephelus adscensionis	2 repeats found: Repeat 1: 5261-5769 (509 bp) in tRNA-Ala (intergenic) - tRNA-Cys (intergenic); Repeat 2: 16181-16374 (194 bp) in Control Region;	5261-5769; 16181-16374	182; 19	2.8; 10.2	182; 19	100; 100	0; 0	1018; 388	1.99; 1.73	>Repeat 1 5261-5769 CTTCGATCCTACAAATCCTTAGTCAACAGCTAAGTGCCTCCGAACCGGCGGGCGTCAATCTAGGGAATCTTTAGACGGCAGGCTTCGATCCTGCAAATCCTTAGTCAACAGCTAAGTGCCTCCAAACCGGCGGGCATCAGTCTAAGTACTTTAACTGAGTTAAATCCATCTAGAAAGGTAGG >Repeat 2 16181-16374 ATAAGACATATTATGCTTT
PP032971.1	Epinephelidae	Epinephelus adscensionis	2 repeats found: Repeat 1: 5261-5769 (509 bp) in tRNA-Ala (intergenic) - tRNA-Cys (intergenic); Repeat 2: 16181-16374 (194 bp) in Control Region;	5261-5769; 16181-16374	182; 19	2.8; 10.2	182; 19	100; 100	0; 0	1018; 388	1.99; 1.73	>Repeat 1 5261-5769 CTTCGATCCTACAAATCCTTAGTCAACAGCTAAGTGCCTCCGAACCGGCGGGCGTCAATCTAGGGAATCTTTAGACGGCAGGCTTCGATCCTGCAAATCCTTAGTCAACAGCTAAGTGCCTCCAAACCGGCGGGCATCAGTCTAAGTACTTTAACTGAGTTAAATCCATCTAGAAAGGTAGG >Repeat 2 16181-16374 ATAAGACATATTATGCTTT
LC545417.1	Epinephelidae	Epinephelus aeneus
EU043377.1	Epinephelidae	Epinephelus akaara	1 repeat found: 15722-16137 (416 bp) in Control Region;	15722-16137	133	3.1	133	99	0	823	1.81	>Repeat 15722-16137 ATTTACATTATACCATTCATGGTTTTTACACATGCTATGTATTATAACCTAATTAAGATATTAACCATTTCTCCTTTAATGCATACCTTGAAGGTAAGACATACAGACATATTAATGAAATATCAACATATTC
KJ700439.1	Epinephelidae	Epinephelus akaara	1 repeat found: 15722-16137 (416 bp) in Control Region;	15722-16137	133	3.1	133	99	0	823	1.81	>Repeat 15722-16137 ATTTACATTATACCATTCATGGTTTTTACACATGCTATGTATTATAACCTAATTAAGATATTAACCATTTCTCCTTTAATGCATACCTTGAAGGTAAGACATACAGACATATTAATGAAATATCAACATATTC
KJ700440.1	Epinephelidae	Epinephelus akaara	1 repeat found: 15722-16137 (416 bp) in Control Region;	15722-16137	133	3.1	133	99	0	823	1.81	>Repeat 15722-16137 ATTTACATTATACCATTCATGGTTTTTACACATGCTATGTATTATAACCTAATTAAGATATTAACCATTTCTCCTTTAATGCATACCTTGAAGGTAAGACATACAGACATATTAATGAAATATCAACATATTC
KM458971.1	Epinephelidae	Epinephelus akaara	1 repeat found: 15722-16137 (416 bp) in Control Region;	15722-16137	133	3.1	133	100	0	832	1.8	>Repeat 15722-16137 ATTTACATTATACCATTCATGGTTTTTACACATGCTATGTATTATAACCTAATTAAGATATTAACCATTTCTCCTTTAATGCATACCTTGAAGGTAAGACATACAGACATATTAATGAAATATCAACATATTC
NC_011113.1	Epinephelidae	Epinephelus akaara	1 repeat found: 15722-16137 (416 bp) in Control Region;	15722-16137	133	3.1	133	99	0	823	1.81	>Repeat 15722-16137 ATTTACATTATACCATTCATGGTTTTTACACATGCTATGTATTATAACCTAATTAAGATATTAACCATTTCTCCTTTAATGCATACCTTGAAGGTAAGACATACAGACATATTAATGAAATATCAACATATTC
NC_072595.1	Epinephelidae	Epinephelus amblycephalus	8 repeats found: Repeat 1: 15780-15809 (30 bp) in Control Region; Repeat 2: 15747-16119 (373 bp) in Control Region; Repeat 3: 15830-15859 (30 bp) in Control Region; Repeat 4: 15880-15909 (30 bp) in Control Region; Repeat 5: 15930-15959 (30 bp) in Control Region; Repeat 6: 15980-16009 (30 bp) in Control Region; Repeat 7: 16030-16059 (30 bp) in Control Region; Repeat 8: 16080-16109 (30 bp) in Contr…	15780-15809; 15747-16119; 15830-15859; 15880-15909; 15930-15959; 15980-16009; 16030-16059; 16080-16109	14; 50; 14; 14; 14; 14; 14; 14	2.1; 7.5; 2.1; 2.1; 2.1; 2.1; 2.1; 2.1	14; 50; 14; 14; 14; 14; 14; 14	100; 100; 100; 100; 100; 100; 100; 100	0; 0; 0; 0; 0; 0; 0; 0	60; 746; 60; 60; 60; 60; 60; 60	1.84; 1.85; 1.84; 1.84; 1.84; 1.84; 1.84; 1.84	>Repeat 1 15780-15809 TAGTACATACTATG >Repeat 2 15747-16119 TACATACTATGTACTATAACCTAATTGAGGTTATAGTACATACTATGTAG >Repeat 3 15830-15859 TAGTACATACTATG >Repeat 4 15880-15909 TAGTACATACTATG >Repeat 5 15930-15959 TAGTACATACTATG >Repeat 6 15980-16009 TAGTACATACTATG >Repeat 7 16030-16059 TAGTACATACTATG
OM370929.1	Epinephelidae	Epinephelus amblycephalus	8 repeats found: Repeat 1: 15780-15809 (30 bp) in Control Region; Repeat 2: 15747-16119 (373 bp) in Control Region; Repeat 3: 15830-15859 (30 bp) in Control Region; Repeat 4: 15880-15909 (30 bp) in Control Region; Repeat 5: 15930-15959 (30 bp) in Control Region; Repeat 6: 15980-16009 (30 bp) in Control Region; Repeat 7: 16030-16059 (30 bp) in Control Region; Repeat 8: 16080-16109 (30 bp) in Contr…	15780-15809; 15747-16119; 15830-15859; 15880-15909; 15930-15959; 15980-16009; 16030-16059; 16080-16109	14; 50; 14; 14; 14; 14; 14; 14	2.1; 7.5; 2.1; 2.1; 2.1; 2.1; 2.1; 2.1	14; 50; 14; 14; 14; 14; 14; 14	100; 100; 100; 100; 100; 100; 100; 100	0; 0; 0; 0; 0; 0; 0; 0	60; 746; 60; 60; 60; 60; 60; 60	1.84; 1.85; 1.84; 1.84; 1.84; 1.84; 1.84; 1.84	>Repeat 1 15780-15809 TAGTACATACTATG >Repeat 2 15747-16119 TACATACTATGTACTATAACCTAATTGAGGTTATAGTACATACTATGTAG >Repeat 3 15830-15859 TAGTACATACTATG >Repeat 4 15880-15909 TAGTACATACTATG >Repeat 5 15930-15959 TAGTACATACTATG >Repeat 6 15980-16009 TAGTACATACTATG >Repeat 7 16030-16059 TAGTACATACTATG
KC466080.1	Epinephelidae	Epinephelus areolatus	1 repeat found: 15755-16206 (452 bp) in Control Region;	15755-16206	76	5.9	76	100	0	904	1.78	>Repeat 15755-16206 ATATTATGCTTTATAATCAATACATTAATATGACCATTATTGATTGGTACATATATATGAAGGGAATACATATAGC
KC593374.1	Epinephelidae	Epinephelus areolatus	1 repeat found: 15753-16280 (528 bp) in Control Region;	15753-16280	76	6.9	76	100	0	1056	1.78	>Repeat 15753-16280 ATATTATGCTTTATAATCAATACATTAATATGACCATTATTGATTGGTACATATATATGAAGGGAATACATATAGC
NC_020785.1	Epinephelidae	Epinephelus areolatus	1 repeat found: 15755-16206 (452 bp) in Control Region;	15755-16206	76	5.9	76	100	0	904	1.78	>Repeat 15755-16206 ATATTATGCTTTATAATCAATACATTAATATGACCATTATTGATTGGTACATATATATGAAGGGAATACATATAGC
JX109835.1	Epinephelidae	Epinephelus awoara	1 repeat found: 15721-16127 (407 bp) in Control Region;	15721-16127	134	3.0	134	99	0	805	1.77	>Repeat 15721-16127 TATATATTACACCATAATGGTTTATATATATATATGTTATGTATTACAAGCCCATTATGATATGAACCATTTATCCTTAGTACATTACTTGAAGGTAAGACATAGTAACATATAATGAATAATCAACATATATT
KT240121.1	Epinephelidae	Epinephelus awoara	1 repeat found: 15718-16134 (417 bp) in Control Region;	15718-16134	132	3.2	132	100	0	834	1.8	>Repeat 15718-16134 ATATTTATATTATACCATAATGGTTTATATATATATATGTTATGTATTACAAGCCCATTATGATATGAACCACTTATCCTTAGTACATTCCTTGAAGGTAAGACATAGTAACATATAGTGAATAATCAACAT
NC_018773.1	Epinephelidae	Epinephelus awoara	1 repeat found: 15721-16127 (407 bp) in Control Region;	15721-16127	134	3.0	134	99	0	805	1.77	>Repeat 15721-16127 TATATATTACACCATAATGGTTTATATATATATATGTTATGTATTACAAGCCCATTATGATATGAACCATTTATCCTTAGTACATTACTTGAAGGTAAGACATAGTAACATATAATGAATAATCAACATATATT
ON321831.1	Epinephelidae	Epinephelus bilobatus	5 repeats found: Repeat 1: 7246-7602 (357 bp) in tRNA-Asp (intergenic); Repeat 2: 7367-7880 (514 bp) in tRNA-Asp (intergenic); Repeat 3: 7497-7880 (384 bp) in tRNA-Asp (intergenic); Repeat 4: 16542-16582 (41 bp) in Control Region; Repeat 5: 17211-17247 (37 bp) in Control Region;	7246-7602; 7367-7880; 7497-7880; 16542-16582; 17211-17247	124; 266; 142; 2; 8	2.9; 1.9; 2.7; 20.5; 4.6	123; 275; 142; 2; 8	86; 87; 98; 84; 93	2; 7; 0; 0; 0	459; 776; 741; 55; 65	1.97; 1.97; 1.97; 1.13; 1.45	>Repeat 1 7246-7602 AAATACCCCAACCATCGCCCGATTTAAGAGACACTGGTAGAACGCGGCGAAGACGCCGCCTTGTTCAAGGCGGAGATGCGGGTTCAAACCCCGCGTGCCTCAAACCCCAACAAAAAATTGTAC >Repeat 2 7367-7880 AAATACCCCAACCATCACCCGATTTACGAGACACTGGTAGAACGCGGCGAAGACGCCGCCTTGTTCAAGGCGGAGATGCGGGTTCAAACCCCGCGTGCCTCAAACCCCAACAGAACATAAGTATGTTAAAGCATAACACCCAACCATCACCCGATTTATGAGACACTGGTAGAACGCGGCGAAGACGCCGCCTTGTTCAAGGCGGAGATGCGGGTTCAAACCCCGCGTGCCTCAA…
KF556648.1	Epinephelidae	Epinephelus bleekeri	2 repeats found: Repeat 1: 7121-7909 (789 bp) in tRNA-Ser - COII; Repeat 2: 7121-7888 (768 bp) in tRNA-Ser - COII;	7121-7909; 7121-7888	156; 312	5.0; 2.5	155; 311	83; 85	4; 3	867; 974	1.97; 1.97	>Repeat 7121-7909 CACTTTCCTTACAAGACACTAGTAGAACGCGAAGATTACACTGCCTTGTCAAGGCAGAGATGCGGGTTTAAACCCCGCGTGTCTTTAATTCCAAATGGCACCCCGCGCAACTAGGCTTACAAGATACAACTTCACCAACTATAGAAGAACCCCTA
NC_022848.1	Epinephelidae	Epinephelus bleekeri	2 repeats found: Repeat 1: 7121-7909 (789 bp) in tRNA-Ser - COII; Repeat 2: 7121-7888 (768 bp) in tRNA-Ser - COII;	7121-7909; 7121-7888	156; 312	5.0; 2.5	155; 311	83; 85	4; 3	867; 974	1.97; 1.97	>Repeat 7121-7909 CACTTTCCTTACAAGACACTAGTAGAACGCGAAGATTACACTGCCTTGTCAAGGCAGAGATGCGGGTTTAAACCCCGCGTGTCTTTAATTCCAAATGGCACCCCGCGCAACTAGGCTTACAAGATACAACTTCACCAACTATAGAAGAACCCCTA
KT619054.1	Epinephelidae	Epinephelus bontoides	1 repeat found: 15876-16200 (325 bp) in Control Region;	15876-16200	37	8.8	37	100	0	650	1.63	>Repeat 15876-16200 TATGTATTTAATACATATTATGCTATATATAACATAG
NC_028428.1	Epinephelidae	Epinephelus bontoides	1 repeat found: 15876-16200 (325 bp) in Control Region;	15876-16200	37	8.8	37	100	0	650	1.63	>Repeat 15876-16200 TATGTATTTAATACATATTATGCTATATATAACATAG
FJ594964.1	Epinephelidae	Epinephelus bruneus	1 repeat found: 15695-16069 (375 bp) in tRNA-Pro - Control Region;	15695-16069	17	22.1	17	100	0	750	1.79	>Repeat 15695-16069 CTGATATTACATATATG
JQ518289.1	Epinephelidae	Epinephelus bruneus	1 repeat found: 15696-16069 (374 bp) in tRNA-Pro - Control Region;	15696-16069	17	22.0	17	100	0	748	1.78	>Repeat 15696-16069 CTGATATTACATATATG
NC_013820.1	Epinephelidae	Epinephelus bruneus	1 repeat found: 15695-16069 (375 bp) in tRNA-Pro - Control Region;	15695-16069	17	22.1	17	100	0	750	1.79	>Repeat 15695-16069 CTGATATTACATATATG
KR872887.1	Epinephelidae	Epinephelus chlorostigma	2 repeats found: Repeat 1: 15755-16206 (452 bp) in Control Region; Repeat 2: 16208-16259 (52 bp) in Control Region;	15755-16206; 16208-16259	76; 23	5.9; 2.3	76; 23	100; 77	0; 16	904; 54	1.84; 1.7	>Repeat 15755-16206 ATATTATGCTTTATAACCAATACATTAATATGACCATTATTGATTGGGACATATATATGAAGGGAGTACATATAGC
NC_032086.1	Epinephelidae	Epinephelus chlorostigma	2 repeats found: Repeat 1: 15755-16206 (452 bp) in Control Region; Repeat 2: 16208-16259 (52 bp) in Control Region;	15755-16206; 16208-16259	76; 23	5.9; 2.3	76; 23	100; 77	0; 16	904; 54	1.84; 1.7	>Repeat 15755-16206 ATATTATGCTTTATAACCAATACATTAATATGACCATTATTGATTGGGACATATATATGAAGGGAGTACATATAGC
EU043376.1	Epinephelidae	Epinephelus coioides	1 repeat found: 15697-15811 (115 bp) in tRNA-Pro - Control Region;	15697-15811	20	5.8	20	100	0	230	1.59	>Repeat 15697-15811 TGATAATACATTTATATGTA
KM377093.1	Epinephelidae	Epinephelus coioides	1 repeat found: 15697-15851 (155 bp) in tRNA-Pro - Control Region;	15697-15851	20	7.8	20	100	0	310	1.59	>Repeat 15697-15851 TGATAATACATTTATATGTA
NC_011111.1	Epinephelidae	Epinephelus coioides	1 repeat found: 15697-15811 (115 bp) in tRNA-Pro - Control Region;	15697-15811	20	5.8	20	100	0	230	1.59	>Repeat 15697-15811 TGATAATACATTTATATGTA
KP072053.1	Epinephelidae	Epinephelus corallicola	1 repeat found: 15798-15946 (149 bp) in Control Region;	15798-15946	18	8.3	18	100	0	298	1.6	>Repeat 15798-15946 ATTATGTTCTATATACAT
NC_026731.1	Epinephelidae	Epinephelus corallicola	1 repeat found: 15798-15946 (149 bp) in Control Region;	15798-15946	18	8.3	18	100	0	298	1.6	>Repeat 15798-15946 ATTATGTTCTATATACAT
NC_068845.1	Epinephelidae	Epinephelus cyanopodus
ON000908.1	Epinephelidae	Epinephelus cyanopodus
KC816460.1	Epinephelidae	Epinephelus epistictus	1 repeat found: 15710-16256 (547 bp) in Control Region;	15710-16256	33	16.4	33	99	0	1031	1.78	>Repeat 15710-16256 TTATATACACATATGTTTAATAACCATAATGGC
NC_021462.1	Epinephelidae	Epinephelus epistictus	1 repeat found: 15710-16256 (547 bp) in Control Region;	15710-16256	33	16.4	33	99	0	1031	1.78	>Repeat 15710-16256 TTATATACACATATGTTTAATAACCATAATGGC
KC480085.1	Epinephelidae	Epinephelus fasciatomaculosus	1 repeat found: 15708-16051 (344 bp) in Control Region;	15708-16051	141	2.4	141	99	0	679	1.67	>Repeat 15708-16051 TAACATTTTATATTATAATACAAACTATTATGTTTGTATTATATACATATGCTATGTATTATAACCTAATCAAAATATTAACCATATCTCCTTTAATACATTTAACATGAAGATAAGACATATATACATACAATGGATAAT
NC_020782.1	Epinephelidae	Epinephelus fasciatomaculosus	1 repeat found: 15708-16051 (344 bp) in Control Region;	15708-16051	141	2.4	141	99	0	679	1.67	>Repeat 15708-16051 TAACATTTTATATTATAATACAAACTATTATGTTTGTATTATATACATATGCTATGTATTATAACCTAATCAAAATATTAACCATATCTCCTTTAATACATTTAACATGAAGATAAGACATATATACATACAATGGATAAT
NC_068783.1	Epinephelidae	Epinephelus flavocaeruleus
OM994728.1	Epinephelidae	Epinephelus flavocaeruleus
JX119192.1	Epinephelidae	Epinephelus fuscoguttatus	3 repeats found: Repeat 1: 15701-15890 (190 bp) in Control Region; Repeat 2: 15701-15890 (190 bp) in Control Region; Repeat 3: 15701-15890 (190 bp) in Control Region;	15701-15890; 15701-15890; 15701-15890	17; 35; 53	10.9; 5.5; 3.6	17; 34; 52	97; 98; 98	2; 1; 1	344; 344; 355	1.64; 1.64; 1.64	>Repeat 2 15701-15890 AATTTACATATATGTACAATTTACATATATGTAC >Repeat 2 15701-15890 AATTTACATATATGTACAATTTACATATATGTAC >Repeat 2 15701-15890 AATTTACATATATGTACAATTTACATATATGTAC
KP013758.1	Epinephelidae	Epinephelus fuscoguttatus	1 repeat found: 15702-15890 (189 bp) in Control Region;	15702-15890	17	10.9	17	98	1	351	1.64	>Repeat 15702-15890 AATTTACATATATGTAC
NC_020046.1	Epinephelidae	Epinephelus fuscoguttatus	3 repeats found: Repeat 1: 15701-15890 (190 bp) in Control Region; Repeat 2: 15701-15890 (190 bp) in Control Region; Repeat 3: 15701-15890 (190 bp) in Control Region;	15701-15890; 15701-15890; 15701-15890	17; 35; 53	10.9; 5.5; 3.6	17; 34; 52	97; 98; 98	2; 1; 1	344; 344; 355	1.64; 1.64; 1.64	>Repeat 2 15701-15890 AATTTACATATATGTACAATTTACATATATGTAC >Repeat 2 15701-15890 AATTTACATATATGTACAATTTACATATATGTAC >Repeat 2 15701-15890 AATTTACATATATGTACAATTTACATATATGTAC
MW560469.1	Epinephelidae	Epinephelus hexagonatus	1 repeat found: 15897-16147 (251 bp) in Control Region;	15897-16147	17	14.8	17	100	0	502	1.74	>Repeat 15897-16147 ATATACATATATGGTGT
NC_065829.1	Epinephelidae	Epinephelus hexagonatus	1 repeat found: 15897-16147 (251 bp) in Control Region;	15897-16147	17	14.8	17	100	0	502	1.74	>Repeat 15897-16147 ATATACATATATGGTGT
OP056827.1	Epinephelidae	Epinephelus itajara	1 repeat found: 15705-15909 (205 bp) in Control Region;	15705-15909	17	12.1	17	99	0	403	1.66	>Repeat 15705-15909 AATTACATATATGCATT
PP833140.1	Epinephelidae	Epinephelus japonicus
FJ472837.1	Epinephelidae	Epinephelus lanceolatus	1 repeat found: 15704-15835 (132 bp) in Control Region;	15704-15835	17	7.8	17	100	0	264	1.66	>Repeat 15704-15835 AATTACATATATGCATT
HQ660062.1	Epinephelidae	Epinephelus lanceolatus	4 repeats found: Repeat 1: 15657-15767 (111 bp) in tRNA-Pro - Control Region; Repeat 2: 15645-15755 (111 bp) in tRNA-Pro - Control Region; Repeat 3: 15644-15783 (140 bp) in tRNA-Pro - Control Region; Repeat 4: 15784-15967 (184 bp) in Control Region;	15657-15767; 15645-15755; 15644-15783; 15784-15967	34; 36; 70; 17	3.2; 3.1; 2.0; 10.8	34; 36; 70; 17	63; 62; 100; 98	22; 23; 0; 1	86; 90; 280; 359	1.87; 1.92; 1.9; 1.65	>Repeat 1 15657-15767 ATTCTAACTCCCACCTCTAGCTCCCAAAGCTAAA >Repeat 2 15645-15755 CAAAGAGAGGAGATTCTAACTCCCACCTCTAGCTCC >Repeat 3 15644-15783 TCAAAGAGAGGAGATTCTAACTCCCACCTCTAGCTCCCAAAGCTAAAATTCTAAACTAAACTACTCTTTG >Repeat 4 15784-15967 AATTACATATATGCATT
KJ451389.1	Epinephelidae	Epinephelus lanceolatus	1 repeat found: 15703-15902 (200 bp) in tRNA-Pro - Control Region;	15703-15902	17	11.8	17	100	0	400	1.66	>Repeat 15703-15902 AATTACATATATGCATT
KM386619.1	Epinephelidae	Epinephelus lanceolatus	1 repeat found: 15703-16004 (302 bp) in Control Region;	15703-16004	17	17.8	17	100	0	604	1.66	>Repeat 15703-16004 AATTACATATATGCATT
NC_011715.1	Epinephelidae	Epinephelus lanceolatus	1 repeat found: 15704-15835 (132 bp) in Control Region;	15704-15835	17	7.8	17	100	0	264	1.66	>Repeat 15704-15835 AATTACATATATGCATT
KC480177.1	Epinephelidae	Epinephelus latifasciatus
NC_020784.1	Epinephelidae	Epinephelus latifasciatus
PP541399.1	Epinephelidae	Epinephelus longispinis	3 repeats found: Repeat 1: 7125-7804 (680 bp) in tRNA-Ser - tRNA-Asp; Repeat 2: 7125-7804 (680 bp) in tRNA-Ser - tRNA-Asp; Repeat 3: 7126-7804 (679 bp) in tRNA-Ser - tRNA-Asp;	7125-7804; 7125-7804; 7126-7804	122; 241; 363	5.6; 2.8; 1.9	122; 242; 363	91; 93; 95	2; 1; 1	1122; 1136; 1227	1.96; 1.96; 1.96	>Repeat 2 7125-7804 CTTTATGAGACACTGGTAGAACGCGGCGAAGACGCCGCCTTGTTCAAGGCGGAGATGCGGGTTCAAACCCCGCGTGCCTCAAACCCCACCCATAACCACAGGAGTACCCCTACCAACACCCGCTTTATGAGACACTGGTAGAACGCGGCGAAGACGCCGCCTTGTTCAAGGCGGAGATGCGGGTTCAAACCCCGCGTGCCTCAAACCTCACCCATACACAGGAGTACCCCTACCAACACCCG >Repeat 2 7125-7804 CTTTATGAGACACTGGTAGAACGCGGCGAAGACGCCGCCTTGTTCAAGGCGGAGATGCGGGTTCAAACCCCGCGTGCCTCAAACCCCACCCATAACCACAGGAGTACCCCTACCAA…
NC_067042.1	Epinephelidae	Epinephelus maculatus	1 repeat found: 16548-16607 (60 bp) in Control Region;	16548-16607	29	2.1	29	90	6	95	1.97	>Repeat 16548-16607 CTGATTTCAAGAGCATACGCAATGTGATT
OK413206.1	Epinephelidae	Epinephelus maculatus	1 repeat found: 16548-16607 (60 bp) in Control Region;	16548-16607	29	2.1	29	90	6	95	1.97	>Repeat 16548-16607 CTGATTTCAAGAGCATACGCAATGTGATT
ON321832.1	Epinephelidae	Epinephelus maculatus	1 repeat found: 7124-7636 (513 bp) in tRNA-Ser - tRNA-Asp (intergenic);	7124-7636	143	3.6	143	100	0	1026	1.97	>Repeat 7124-7636 TTTATAAGACACTAGTAGAACGCGGCGAAGACGCCGCCTTGTTCAAGGCGGAGATGCGGGTTCAAACCCCGCGTGTCTTAAACCCCAACAGAACCTACAAGGTATGACTTTACAATTATAAAAGAACCCCAACCATCACCCGA
KM873711.1	Epinephelidae	Epinephelus malabaricus	1 repeat found: 15702-15816 (115 bp) in tRNA-Pro - Control Region;	15702-15816	20	5.8	20	100	0	230	1.59	>Repeat 15702-15816 TGATAATACATTTATATGTA
NC_028406.1	Epinephelidae	Epinephelus malabaricus	1 repeat found: 15702-15816 (115 bp) in tRNA-Pro - Control Region;	15702-15816	20	5.8	20	100	0	230	1.59	>Repeat 15702-15816 TGATAATACATTTATATGTA
NC_028406.1	Epinephelidae	Epinephelus malabaricus	1 repeat found: 15702-15816 (115 bp) in tRNA-Pro - Control Region;	15702-15816	20	5.8	20	100	0	230	1.59	>Repeat 15702-15816 TGATAATACATTTATATGTA
PP032972.1	Epinephelidae	Epinephelus marginatus	1 repeat found: 15744-16239 (496 bp) in Control Region;	15744-16239	57	8.7	57	100	0	992	1.78	>Repeat 15744-16239 GTTTAATAAGCATATATAGTATTGCACCATTAATCAGAATGGTTTTAATACATATAT
AP005991.1	Epinephelidae	Epinephelus merra	1 repeat found: 7251-7542 (292 bp) in tRNA-Asp (intergenic) - COII (intergenic);	7251-7542	106	2.8	106	100	0	584	1.99	>Repeat 7251-7542 GAGACACTAGTAGAACGCGGCCAGTACGTCCCCTTGTCTGGGGGAAAATGCAGGTTCAAACCCTGTATGTCTCATACCACCATACCACTAAATGCTCTAACTCTAT
NC_022509.1	Epinephelidae	Epinephelus merra	1 repeat found: 7251-7542 (292 bp) in tRNA-Asp (intergenic) - COII (intergenic);	7251-7542	106	2.8	106	100	0	584	1.99	>Repeat 7251-7542 GAGACACTAGTAGAACGCGGCCAGTACGTCCCCTTGTCTGGGGGAAAATGCAGGTTCAAACCCTGTATGTCTCATACCACCATACCACTAAATGCTCTAACTCTAT
JQ518290.1	Epinephelidae	Epinephelus moara	1 repeat found: 15696-16070 (375 bp) in tRNA-Pro - Control Region;	15696-16070	17	22.1	17	100	0	750	1.79	>Repeat 15696-16070 CTGATATTACATATATG
KP009977.1	Epinephelidae	Epinephelus moara	1 repeat found: 15696-16070 (375 bp) in tRNA-Pro - Control Region;	15696-16070	17	22.1	17	100	0	750	1.79	>Repeat 15696-16070 CTGATATTACATATATG
NC_017891.1	Epinephelidae	Epinephelus moara	1 repeat found: 15696-16070 (375 bp) in tRNA-Pro - Control Region;	15696-16070	17	22.1	17	100	0	750	1.79	>Repeat 15696-16070 CTGATATTACATATATG
NC_087999.1	Epinephelidae	Epinephelus morio	1 repeat found: 15700-16161 (462 bp) in Control Region;	15700-16161	18	25.7	18	100	0	924	1.61	>Repeat 15700-16161 TTATATACATATTATGCT
PP032973.1	Epinephelidae	Epinephelus morio	1 repeat found: 15700-16161 (462 bp) in Control Region;	15700-16161	18	25.7	18	100	0	924	1.61	>Repeat 15700-16161 TTATATACATATTATGCT
NC_068846.1	Epinephelidae	Epinephelus multinotatus	1 repeat found: 7130-7746 (617 bp) in tRNA-Ser (intergenic) - tRNA-Asp (intergenic);	7130-7746	135	4.6	135	93	0	1092	1.97	>Repeat 7130-7746 CATAAGACGCTAGTAGAACGCGGCAAGTACGTCACCTTGTCAAAGGCGAAATTGCGGGTTCAAACCCCGCGTGTCTTAGGCCACAAAGAACCCAATTAAACCTGCAACTTTAACCACAAAGGGGCCCGCCCTCCC
ON000909.1	Epinephelidae	Epinephelus multinotatus	1 repeat found: 7130-7746 (617 bp) in tRNA-Ser (intergenic) - tRNA-Asp (intergenic);	7130-7746	135	4.6	135	93	0	1092	1.97	>Repeat 7130-7746 CATAAGACGCTAGTAGAACGCGGCAAGTACGTCACCTTGTCAAAGGCGAAATTGCGGGTTCAAACCCCGCGTGTCTTAGGCCACAAAGAACCCAATTAAACCTGCAACTTTAACCACAAAGGGGCCCGCCCTCCC
NC_072956.1	Epinephelidae	Epinephelus polyphekadion	2 repeats found: Repeat 1: 15738-15837 (100 bp) in Control Region; Repeat 2: 15731-15844 (114 bp) in Control Region;	15738-15837; 15731-15844	4; 18	25.0; 6.3	4; 18	79; 100	0; 0	65; 228	1.22; 1.22	>Repeat 1 15738-15837 TATA >Repeat 2 15731-15844 ATTTATTTATATATATAC
OP980557.1	Epinephelidae	Epinephelus polyphekadion	2 repeats found: Repeat 1: 15738-15837 (100 bp) in Control Region; Repeat 2: 15731-15844 (114 bp) in Control Region;	15738-15837; 15731-15844	4; 18	25.0; 6.3	4; 18	79; 100	0; 0	65; 228	1.22; 1.22	>Repeat 1 15738-15837 TATA >Repeat 2 15731-15844 ATTTATTTATATATATAC
KC790539.1	Epinephelidae	Epinephelus quoyans	2 repeats found: Repeat 1: 15885-16086 (202 bp) in Control Region; Repeat 2: 15885-16086 (202 bp) in Control Region;	15885-16086; 15885-16086	18; 36	11.2; 5.6	18; 36	78; 98	0; 0	215; 395	1.76; 1.76	>Repeat 2 15885-16086 ACATAATATGCTTTAAATACATATTATGCATTACGT >Repeat 2 15885-16086 ACATAATATGCTTTAAATACATATTATGCATTACGT
NC_021450.1	Epinephelidae	Epinephelus quoyans	2 repeats found: Repeat 1: 15885-16086 (202 bp) in Control Region; Repeat 2: 15885-16086 (202 bp) in Control Region;	15885-16086; 15885-16086	18; 36	11.2; 5.6	18; 36	78; 98	0; 0	215; 395	1.76; 1.76	>Repeat 2 15885-16086 ACATAATATGCTTTAAATACATATTATGCATTACGT >Repeat 2 15885-16086 ACATAATATGCTTTAAATACATATTATGCATTACGT
KC959953.1	Epinephelidae	Epinephelus sexfasciatus	1 repeat found: 15710-16118 (409 bp) in Control Region;	15710-16118	132	3.1	132	100	0	818	1.78	>Repeat 15710-16118 TTATAATACATTATTGATGATTAATACATGCTATGTATTAAAACCTAATTAAGATTATAACCATTTCTCCTATAATGCATACCTTGAAGGTAGACATAAAGACATAAACAGTTAAATCAACATATATAATGG
NC_021765.1	Epinephelidae	Epinephelus sexfasciatus	1 repeat found: 15710-16118 (409 bp) in Control Region;	15710-16118	132	3.1	132	100	0	818	1.78	>Repeat 15710-16118 TTATAATACATTATTGATGATTAATACATGCTATGTATTAAAACCTAATTAAGATTATAACCATTTCTCCTATAATGCATACCTTGAAGGTAGACATAAAGACATAAACAGTTAAATCAACATATATAATGG
KC527593.1	Epinephelidae	Epinephelus stictus
NC_021133.1	Epinephelidae	Epinephelus stictus
MW194890.1	Epinephelidae	Epinephelus tauvina	1 repeat found: 15921-16014 (94 bp) in Control Region;	15921-16014	22	4.2	22	98	1	179	1.49	>Repeat 15921-16014 TAATATAGTAATGTGATTTAAA
NC_056898.1	Epinephelidae	Epinephelus tauvina	1 repeat found: 15921-16014 (94 bp) in Control Region;	15921-16014	22	4.2	22	98	1	179	1.49	>Repeat 15921-16014 TAATATAGTAATGTGATTTAAA
KC593372.1	Epinephelidae	Epinephelus trimaculatus	1 repeat found: 15869-16069 (201 bp) in Control Region;	15869-16069	18	11.2	18	100	0	402	1.63	>Repeat 15869-16069 AAATACATAATATGCTTT
KC847086.1	Epinephelidae	Epinephelus trimaculatus	1 repeat found: 15871-16053 (183 bp) in Control Region;	15871-16053	18	10.2	18	100	0	366	1.63	>Repeat 15871-16053 AAATACATAATATGCTTT
NC_021612.1	Epinephelidae	Epinephelus trimaculatus	1 repeat found: 15871-16053 (183 bp) in Control Region;	15871-16053	18	10.2	18	100	0	366	1.63	>Repeat 15871-16053 AAATACATAATATGCTTT
KJ414470.1	Epinephelidae	Epinephelus tukula	1 repeat found: 15706-15868 (163 bp) in Control Region;	15706-15868	21	7.7	21	98	1	301	1.44	>Repeat 15706-15868 TATTATAATACATTAATTATG
NC_024039.1	Epinephelidae	Epinephelus tukula	1 repeat found: 15706-15868 (163 bp) in Control Region;	15706-15868	21	7.7	21	98	1	301	1.44	>Repeat 15706-15868 TATTATAATACATTAATTATG
NC_071920.1	Epinephelidae	Epinephelus undulosus	3 repeats found: Repeat 1: 7087-7434 (348 bp) in tRNA-Ser - tRNA-Asp (intergenic); Repeat 2: 7283-7686 (404 bp) in tRNA-Asp (intergenic) - COII; Repeat 3: 16201-16361 (161 bp) in Control Region;	7087-7434; 7283-7686; 16201-16361	186; 144; 10	1.9; 2.8; 16.1	187; 144; 10	92; 98; 100	0; 0; 0	590; 781; 322	1.95; 1.94; 1.72	>Repeat 1 7087-7434 GTTTCAAGCCAACCACATAACCGATCTACCACTTTCTTCACAAGACACTAGTAGAACGCGACAAATACACCGCCTTATCGAGGCGAAATTGCGGGTTTGAATCCCGCGTGTCTTAAACCACAAATGACGCATCTAAACCTACAAAATGCAACTTCAACCACAGACAAGCTCGAAACCCCATATAATA >Repeat 2 7283-7686 CAACCACATAATCATCTACCCCCTTCTTCACAAGACATTAGTAGAACGCGACAAATACACCGCCTTATCGAGGCGAAACTGCGGGTTTGAATCCCGCGTGTCTTAAACCACAAATGACGCATCTAAACCTACAAAATGCAACTT >Repeat 3 16201-16361 TTTA…
OP210315.1	Epinephelidae	Epinephelus undulosus	3 repeats found: Repeat 1: 7087-7434 (348 bp) in tRNA-Ser - tRNA-Asp (intergenic); Repeat 2: 7283-7686 (404 bp) in tRNA-Asp (intergenic) - COII; Repeat 3: 16201-16361 (161 bp) in Control Region;	7087-7434; 7283-7686; 16201-16361	186; 144; 10	1.9; 2.8; 16.1	187; 144; 10	92; 98; 100	0; 0; 0	590; 781; 322	1.95; 1.94; 1.72	>Repeat 1 7087-7434 GTTTCAAGCCAACCACATAACCGATCTACCACTTTCTTCACAAGACACTAGTAGAACGCGACAAATACACCGCCTTATCGAGGCGAAATTGCGGGTTTGAATCCCGCGTGTCTTAAACCACAAATGACGCATCTAAACCTACAAAATGCAACTTCAACCACAGACAAGCTCGAAACCCCATATAATA >Repeat 2 7283-7686 CAACCACATAATCATCTACCCCCTTCTTCACAAGACATTAGTAGAACGCGACAAATACACCGCCTTATCGAGGCGAAACTGCGGGTTTGAATCCCGCGTGTCTTAAACCACAAATGACGCATCTAAACCTACAAAATGCAACTT >Repeat 3 16201-16361 TTTA…
AP017437.1	Epinephelidae	Grammistes sexlineatus
MW015093.1	Epinephelidae	Hyporthodus haifensis
JX135579.1	Epinephelidae	Hyporthodus octofasciatus
NC_020047.1	Epinephelidae	Hyporthodus octofasciatus
FJ594966.1	Epinephelidae	Hyporthodus septemfasciatus	1 repeat found: 15718-15938 (221 bp) in Control Region;	15718-15938	18	12.3	18	100	0	442	1.88	>Repeat 15718-15938 TATATGCACTCTAGTACA
NC_013829.1	Epinephelidae	Hyporthodus septemfasciatus	1 repeat found: 15718-15938 (221 bp) in Control Region;	15718-15938	18	12.3	18	100	0	442	1.88	>Repeat 15718-15938 TATATGCACTCTAGTACA
KC262636.1	Epinephelidae	Plectropomus areolatus
KC593369.1	Epinephelidae	Variola louti

## Sheet: Voucher information
Accession	Species	Authors
(NC_068783.1)	Epinephelus flavocaeruleus	Liang, Chen and Xie (2023)
(NC_068845.1)	Epinephelus cyanopodus	Liang, Chen and Xie (2023)
(NC_068846.1)	Epinephelus multinotatus	Liang, Chen and Xie (2023)
(NC_032086.1)	Epinephelus chlorostigma	Chen (2023)
(NC_020785.1)	Epinephelus areolatus	He et al. (2023)
(PP833140.1)	Epinephelus japonicus	Liang, He and Liang (2024)
(NC_071920.1)	Epinephelus undulosus	Liang (2023)
)(NC_067042.1)	Epinephelus maculatus	Tabassum Kaure and Kim (2023)
(ON321831.1)	Epinephelus bilobatus	Liang, Zhang and Chen (2022)
(PP541399.1)	Epinephelus longispinis	Liang et al. (2024)
(NC_022848.1)	Epinephelus bleekeri	Shu et al. (2023)
(NC_021612.1)	Epinephelus trimaculatus	Ye, Wang and Du (2023)
(NC_021450.1)	Epinephelus quoyanus	Peng et al. (2023)
(NC_028428.1)	Epinephelus bontoides	Hsiao and Chen,K (2023)
(NC_056898.1)	Epinephelus tauvina	Liang, Yang and Chen (2023)
(NC_065829.1)	Epinephelus hexagonatus	Wang et al. (2023)
(NC_022509.1)	Epinephelus merra	Miya et al. (2023)
(NC_020782.1)	Epinephelus fasciatomaculosus	Li, Liu and Wang (2023)
(NC_018773.1)	Epinephelus awoara	Qu, Zhang and Ding (2023)
(NC_011113.1)	Epinephelus akaara	Zhuang et al. (2023)
(NC_021765.1)	Epinephelus sexfasciatus	Du, Ye and Wang (2023)
(NC_021133.1)	Epinephelus stictus	Ye et al. (2023)
(NC_072595.1)	Epinephelus amblycephalus	Wang et al. (2023)
(NC_087999.1)	Epinephelus morio	Alvarenga et al. (2024)
(NC_087997.1)	Epinephelus adscensionis	Alvarenga et al. (2024)
(NC_028406.1)	Epinephelus malabaricus	Zhu and Yu (2023)
(NC_011111.1)	Epinephelus coioides	Zhuang et al. (2023)
(NC_024039.1)	Epinephelus tukula	Yang et al. (2023)
(NC_011715.1)	Epinephelus lanceolatus	Chou et al. (2023)
(OP056827.1)	Epinephelus itajara	Bemis et al. (2023)
(NC_020784.1)	Epinepnelus latifasciatus	Lai et al. (2023)
(NC_020046.1)	Epinephelus fuscoguttatus	Zhuang et al. (2023)
(GQ131336.1)	Epinephelus leucogrammicus	Lin et al. (2016)
(NC_017891.1)	Epinephelus moara	Liu et al. (2023)
(JQ518289.1)	Epinephelus bruneus	Liu et al. (2013)
(NC_026731.1)	Epinephelus corallicola	Zheng et al. (2023)
(NC_021614.1)	Epinephelus altivelis	Qin et al. (2023)
(NC_072956.1)	Epinephelus polyphekadion	Cao (2023)
(LC545417.1)	Epinephelus aeneus	Song and Lee (2020)
(PP032972.1)	Epinephelus marginatus	Alvarenga (2024)
(NC_021462.1)	Epinephelus epistictus	Peng et al. (2023)
(NC_020047.1)	Hyporthodus octofasciatus	Zhuang et al. (2023)
(MW015093.1)	Hyporthodus haifensis	Vella and Vella (2021)
(NC_013829.1)	Hyporthodus septemfasciatus	Oh and Jung (2023)
(KC262636.1)	Plectropomus areolatus	Shen et al. (2013)
(AP017437.1)	Grammistes sexlineatus	Satoh et al. (2017)
(KC593369.1)	Variola louti	Zhuang et al. (2013)
